# Supplementary material for: Corrosion Damage and Life Prediction of Concrete Structure in a 41-Year-Old Steelworks
Source: Materials (Basel). 2022 Aug 26;15(17):5893. doi: 10.3390/ma15175893 (PMC9456625; doi:10.3390/ma15175893)
Supplement: Supplementary file 1 [file materials-15-05893-s001.zip]

Archive with 1 entries (1 files):
- materials-1805582-supplementary.pdf
